# Supplementary material for: Exploration of Lipid Metabolism in Gastric Cancer: A Novel Prognostic Genes Expression Profile
Source: Front Oncol. 2021 Sep 8;11:712746. doi: 10.3389/fonc.2021.712746 (PMC8457048; doi:10.3389/fonc.2021.712746)
Supplement: Supplementary file 4 [file Table_1.xlsx]

## Sheet: Sheet1
Supplemental Table 1 Gene-list of lipid metabolism pathways from KEGG
hsa00564	hsa00600	hsa00561	hsa00565	hsa04979	hsa00260	hsa04146	hsa00061	hsa00062	hsa00100	hsa04925	hsa04923	hsa00071	hsa04072
Glycerophospholipid metabolism	Sphingolipid metabolism	Glycerolipid metabolism	Ether lipid metabolism	Cholesterol metabolism	Glycine, serine and threonine metabolism	Peroxisome	Fatty acid biosynthesis	Fatty acid elongation	Steroid biosynthesis	Cholinergic synapse	Regulation of lipolysis in adipocytes	Fatty acid degradation	Phospholipase D signaling pathway
GPD1L	SPTLC1	GLYCTK	AGPS	ABCA1	SHMT2	PEX16	ACACA	ACAA2	FDFT1	AGT	TSHB	ACAT2	EGF
GPD1	SPTLC2	ALDH2	PLPP1	APOA1	SHMT1	PEX3	ACACB	HADHB	SQL	AGTR1	CGA	ACAT1	PDGFA
GPD2	SPTLC3	ALDH3A2	PLPP3	LPL	AGXT	PEX19	ACSF3	HADH	LSS	GNAQ	TSHR	ACAA1	PDGFB
GPAM	KDSR	ALDH1B1	PLPP2	LCAT	GRHPR	ABCD3	MCAT	HADHA	CYP51	GNA11	ADRB1	ACAA2	PDGFC
GPAT2	CERS2	ALDH7A1	SELENOI	LIPG	GLYCTK	PEX1	FASN	ECHS1	TM7SF2	PLCB1	ADRB2	HADHB	PDGFD
GPAT4	CERS3	ALDH9A1	CHPT1	PLTP	PGAM1	PEX6	OXSM	MECR	MESO1	PLCB2	ADRB3	HADH	KITLG
GPAT3	CERS1	AKR1B1	CEPT1	CETP	PGAM2	PEX26	CBR4	PPT	NSDHL	PLCB3	GNAS	HADHA	INS
AGPAT1	CERS4	AKR1B10	PEDS1	LIPC	PGAM4	PEX7	HSD17B8	ABHD17	ERG27	PLCB4	ADCY1	EHHADH	EGFR
AGPAT2	CERS6	AKR1A1	UBE2V1	LPA	BPGM	PEX5	HTD2	ELOVL1	HSD17B7	ITPR1	ADCY2	ECHS1	PDGFRA
AGPAT3	CERS5	TKFC	PLA2G10	CD36	PHGDH	PEX5L	MECR	ELOVL2	EBP	ITPR2	ADCY3	ACOX3	PDGFRB
AGPAT4	ASAH1	GK2	PLA2G2D	LDLR	PSAT1	PEX14	OLAH	ELOVL3	DHCR24	ITPR3	ADCY4	ACOX1	KIT
AGPAT5	ASAH2	GK	PLA2G2E	NCEH1	PSPH	PEX13	ACSL6	ELOVL4	SC5DL	PRKCA	ADCY5	ACADS	INSR
LCLAT1	ACER2	GPAM	PLA2G3	SOAT2	GCAT	PEX12	ACSL4	ELOVL5	DHCR7	PRKCB	ADCY6	ACADM	GRB2
MBOAT1	ACER1	GPAT2	PLA2G2F	SOAT1	ALAS1	PEX10	ACSL1	ELOVL6	LIPA	PRKCG	ADCY7	ACADL	GAB1
MBOAT2	ACER3	GPAT4	PLA2G12A	APOC1	ALAS2	PEX2	ACSL5	ELOVL7	CEL	PRKCE	ADCY8	ACADSB	GAB2
GNPAT	DEGS1	GPAT3	PLA2G12B	APOC2	MAOB	PXMP2	ACSL3	KCS	TGL4	PRKD1	ADCY9	ACADVL	SHC1
ADPRM	DEGS2	AGPAT1	PLA2G1B	APOH	MAOA	MPV17	ACSBG1	ELO2	SOAT	PRKD3	PRKACA	GCDH	SHC2
PLPP1	SGMS1	AGPAT2	PLA2G5	ANGPTL3	AOC3	MPV17L2	ACSBG2	ELO3	CYP2R1	PRKD2	PRKACB	ACSL6	SHC3
PLPP3	SGMS2	AGPAT3	PLA2G2A	ANGPTL4	AOC2	MPV17L		HSD17B12	CYP27B1	CREB1	PRKACG	ACSL4	SHC4
PLPP2	SMPD1	AGPAT4	PLA2G2C	ANGPTL8	GLDC	PXMP4		HACD	CYP105A1	ATF2	NPPA	ACSL1	PTPN11
LPIN1	SMPD2	AGPAT5	PLA2G4E	SCARB1	AMT	PEX11A		TER	CYP24A1	ATF4	NPR1	ACSL5	SOS1
LPIN3	SMPD3	LCLAT1	PLA2G4A	SORT1	DLD	PEX11B		ACOT1_2_4	SMT1	CREB3	PRKG1	ACSL3	SOS2
LPIN2	SMPD4	MBOAT1	PLA2G4B	APOB	GCSH	PEX11G		ACOT7	ERG2	CREB3L1	PRKG2	ACSBG1	HRAS
PLPP5	ENPP7	MBOAT2	PLA2G4B	PCSK9	DAO	SLC25A17		THEM4	ERG5	CREB3L2	PLIN1	ACSBG2	KRAS
PLPP4	CERK	PLPP1	PLA2G4C	LDLRAP1	AGXT2	HACL1		THEM5	ERG4	CREB3L3	LIPE	CPT1A	NRAS
DGKZ	PLPP1	PLPP3	PLA2G4D	MYLIP	GATM	AMACR			CAS1	CREB3L4	PNPLA2	CPT1B	MRAS
DGKD	PLPP3	PLPP2	PLA2G4F	APOE	GAMT	PHYH			SMO1	CREB5	ABHD5	CPT1C	RRAS
…	…	…	…	…	…	…			…	…	…	…	…
