# Supplementary material for: Exploration of Lipid Metabolism in Gastric Cancer: A Novel Prognostic Genes Expression Profile
Source: Front Oncol. 2021 Sep 8;11:712746. doi: 10.3389/fonc.2021.712746 (PMC8457048; doi:10.3389/fonc.2021.712746)
Supplement: Supplementary file 5 [file Table_2.xlsx]

## Sheet: Sheet1
Supplemental Table 2 univariate analysis of lipid metabolism relative genes in survival of GC patients
Genes	HR	95%CI	p-value		Genes	HR	95%CI	p-value
ACADL	1.05432	1.001-1.111	0.0470294		GPAT4	0.788193	0.571-1.088	0.147676
ACADM	0.746845	0.603-0.924	0.00732654		LCLAT1	0.809466	0.615-1.065	0.131643
ACSBG2	0.933597	0.851-1.024	0.146779		LIPG	1.10432	0.981-1.243	0.099059
ADH1B	1.07421	1.018-1.133	0.00852107		LPCAT3	0.880908	0.731-1.062	0.182906
ADH4	1.05439	1.008-1.102	0.0198074		LPIN3	0.875372	0.732-1.047	0.144072
AGPAT3	0.750137	0.533-1.056	0.0992896		LPL	1.13814	1.024-1.265	0.0162146
AGPAT4	1.18272	1.006-1.390	0.0416714		MCAT	0.767454	0.587-1.003	0.0525179
AKR1A1	0.794686	0.600-1.053	0.108964		MGLL	1.12885	0.975-1.307	0.105867
AKR1B1	1.34511	1.134-1.595	0.000658284		MOGAT1	1.04449	1.003-1.088	0.0375684
ALDH3A2	0.764042	0.610-0.957	0.0191314		OLAH	1.05671	0.995-1.123	0.0737363
ALDH7A1	1.20843	0.981-1.489	0.0758243		OXSM	0.733797	0.553-0.973	0.0318185
ALDH9A1	0.768862	0.545-1.085	0.134358		PCYT1B	1.07939	1.002-1.162	0.0432548
CBR4	0.772206	0.588-1.013	0.0622579		PLA2G10	1.11701	1.021-1.222	0.0159386
CDIPT	1.35567	0.972-1.890	0.0726812		PLA2G15	1.36301	1.021-1.819	0.0354851
CEL	0.94545	0.892-1.002	0.0586033		PLA2G2F	1.05158	0.999-1.107	0.0559156
CEPT1	0.673004	0.487-0.929	0.0161728		PLA2G5	1.11364	1.011-1.227	0.0290646
CPT1C	1.16114	1.029-1.310	0.0150718		PLA2G6	0.869196	0.702-1.076	0.198721
CPT2	0.766125	0.560-1.048	0.0951809		PLD1	1.26716	1.070-1.501	0.00607095
CRLS1	0.837607	0.655-1.071	0.157796		PLPP1	1.20523	1.002-1.449	0.0472051
DGKB	1.0543	0.980-1.134	0.153886		PLPP3	1.18028	0.963-1.446	0.10968
DGKG	1.0813	0.979-1.194	0.121819		PNPLA6	0.809995	0.605-1.084	0.155919
DGKI	1.15741	1.028-1.303	0.0153334		PTDSS1	0.794721	0.602-1.049	0.104342
ENPP6	1.09117	1.005-1.185	0.0373518		SELENOI	0.820957	0.658-1.024	0.0797006
GCDH	0.758632	0.535-1.076	0.120915		UGT8	1.07429	0.969-1.191	0.174621
GLA	0.704339	0.549-0.904	0.00581255
